# Supplementary material for: Umbilical Cord Blood-Derived Cell Therapy for Perinatal Brain Injury: A Systematic Review & Meta-Analysis of Preclinical Studies
Source: Int J Mol Sci. 2023 Feb 22;24(5):4351. doi: 10.3390/ijms24054351 (PMC10001969; doi:10.3390/ijms24054351)
Supplement: Supplementary file 1 [file ijms-24-04351-s001.zip]

Archive with 1 entries (1 files):
- ijms-2195727-supplementary.pdf
